# Supplementary material for: Identifying differential exon splicing using linear models and correlation coefficients
Source: BMC Bioinformatics. 2009 Jan 20;10:26. doi: 10.1186/1471-2105-10-26 (PMC2636774; doi:10.1186/1471-2105-10-26)
Supplement: Additional file 4 — P-values and correlation coefficients for RT-PCR validated probesets. Excel file containing information on the 22 mapped probesets from the RT-PCR validation by Clark et al. and the mapped probesets presented by Purdom et al. The table displays the raw and Benjamini-Hochberg-corrected p-values from the LIMMA analysis. [file 1471-2105-10-26-S4.xls]

## Sheet: Sheet1
Gene	Affy_Research_Exon_Probeset_ID	HuEX1.0ST_probeset_ID	HuEX1.0ST_transcript_cluster_ID	Cerebellum vs. Non-Cerebellum Correlation Coef	uncorrected Pvalue	Benjamini-Hochberg-corrected Pvalue
MICAL2	96051659	3320788	3320717	0.751997	4.14959e-11	5.25389e-09
CLTA	104676545	3168426	3168415	0.71687	5.74996e-11	6.911e-09
DCNI2	105158206	2515303	2515276	0.865475	5.98693e-11	7.17117e-09
EHBP1	99566362	2485003	2484970	0.905373	6.64893e-11	7.82668e-09
MAPK9	104808736	2890632	2890605	0.866744	7.5278e-11	8.6786e-09
SLC9A7	100381201	4006857	4006841	0.838904	1.32335e-10	1.40068e-08
ANK3	96180441	3290929	3290875	0.80023	1.40971e-10	1.4828e-08
RAB6IP2	95710993	3400527	3400413	0.740216	1.05871e-08	5.95311e-07
ITSN2	99323041	2544299	2544238	0.937686	4.62448e-08	2.08345e-06
KIF1B	100266293	2319731	2319661	0.772738	5.41726e-08	2.38981e-06
CADPS2	97162001	3070347	3070309	0.680351	3.09921e-07	1.06514e-05
CLTA	96693464	3168427	3168415	0.71687	6.15308e-07	1.91185e-05
CLTB	105557570	2888308	2888304	0.635689	1.60038e-06	4.30722e-05
TBC1D9B	97891655	2890339	2890326	0.88989	1.56979e-05	0.00029904
NPTN	94749260	3632533	3632492	0.80482	2.13057e-05	0.000384919
PRKCBP1	103802407	3908184	3908149	0.915803	0.000142564	0.00186891
MICAL2	96052696	3320785	3320717	0.751997	0.000167926	0.00213894
APLP2	104546909	3356143	3356115	0.966625	0.000342897	0.00384218
MARK4	93843376	3836196	3836156	0.845465	0.00354809	0.0250493
EPB41L3	94015918	3797073	3797032	0.684775	0.0215815	0.0989483
RECK1	96694017	3168322	3168309	0.974453	0.737966	0.882234
SLK	96295717	3262461	3262433	0.985758	0.965476	0.988436
	HuEX1.0ST_probeset_ID	HuEX1.0ST_transcript_cluster_ID	Heart vs. Non-Heart Benjamini-Hochberg -corrected p-value	Muscle vs. Non-Muscle Benjamini-Hochberg -corrected p-value
ABLIM1	3307988	3307939	4.1e-07	3.4e-05
CACNB1	3755595	3755580	0.17	0.13	had low FIRMA scores
DYSF	2488293	2488252	0.53	0.0077	had low FIRMA scores
ITGB1	3284198	3284188	5.3e-05	0.0094
LRRFIP2	2669235	2669184	3.2e-05	0.00022
MTMR3	3942234	3942179	5.6e-05	0.0022
TMEM16E	3323773	3323748	8.1e-05	8e-05
SLC25A3	3427827	3427820	5.2e-10	1.6e-09
UBE2D3	2780003	2779992	1.8e-05	9.8e-07
APP	3927337	3927226	0.75	1.1e-09
SCN10A	2669744	2669732	3.3e-13	0.17
MAP4	2673022	2672966	6.2e-12	3e-12
KIAA0652	3329434	3329404	2.6e-07	4e-09
